# Supplementary material for: MHTAPred-SS: A Highly Targeted Autoencoder-Driven Deep Multi-Task Learning Framework for Accurate Protein Secondary Structure Prediction
Source: Int J Mol Sci. 2024 Dec 15;25(24):13444. doi: 10.3390/ijms252413444 (PMC11677681; doi:10.3390/ijms252413444)
Supplement: Supplementary file 1 [file ijms-25-13444-s001.zip]

Archive with 1 entries (1 files):
- ijms-3337557-supplementary.pdf
